# Supplementary material for: Traffic-driven ions motion optimization-based clustering routing protocol for cognitive radio sensor networks
Source: PLoS One. 2022 Sep 1;17(9):e0272505. doi: 10.1371/journal.pone.0272505 (PMC9436106; doi:10.1371/journal.pone.0272505)
Supplement: S1 File — (XLSX) [file pone.0272505.s001.xlsx]

## Sheet: Sheet1
Performance indicator	Sink position	Protocols	Round number	1	2	3	4	5	6	7	8	9	10	11	12	13	14	15	16	17	18	19	20	21	22	23	24	25	26	27	28	29	30	31	32	33	34	35	36	37	38	39	40	41	42	43	44	45	46
Number of living nodes	at the center	IMOCRP	100	100	100	100	100	100	100	100	100	100	100	100	100	100	100	100	100	100	100	100	100	100	100	100	100	100	100	100	100	100	100	100	100	100	100	100	100	100	100	100	100	100	100	100	100	100	100
		TD-IMOCRP	100	100	100	100	100	100	100	100	100	100	100	100	100	100	100	100	100	100	100	100	100	100	100	100	100	100	100	100	100	100	100	100	100	100	100	100	100	100	100	100	100	100	100	100	100	100	100
	at the corner	IMOCRP	100	100	100	100	100	100	100	100	100	100	100	100	100	100	100	100	100	100	100	100	100	100	100	100	100	100	100	100	100	100	100	100	100	100	100	100	100	100	100	100	100	100	100	100	100	100	100
		TD-IMOCRP	100	100	100	100	100	100	100	100	100	100	100	100	100	100	100	100	100	100	100	100	100	100	100	100	100	100	100	100	100	100	100	100	100	100	100	100	100	100	100	100	100	100	100	100	100	100	100
Packet delay/ms	at the center	IMOCRP	43.6438	43.3216	43.1887	43.8684	44.6583	44.163	44.8081	43.5642	43.6333	44.4837	44.7882	45.0696	44.2202	46.0374	44.6302	44.2306	43.9868	45.0843	45.5561	44.5209	45.2478	44.2395	45.2905	44.5443	44.7571	44.6594	45.2705	44.2981	45.1966	43.4192	43.9535	45.3099	44.6774	44.5604	43.7221	44.2102	44.0776	44.1516	44.5219	46.6809	45.0541	44.7184	43.7903	45.2983	45.1962	46.5735	45.1308
		TD-IMOCRP	43.3216	43.5071	43.5683	43.4094	44.7481	44.4035	44.9329	44.9804	44.3462	44.3462	44.4518	45.0989	44.2253	44.2509	44.6887	43.8172	44.6587	44.376	44.037	45.0401	44.6375	45.3821	45.0064	44.6879	44.845	44.0833	45.222	44.9134	44.6106	44.7085	44.0844	44.499	45.0226	44.2656	46.5031	45.7825	44.8645	45.1006	46.7675	44.4088	45.0064	46.9998	45.3214	47.5477	45.7243	44.5325	44.7914
	at the corner	IMOCRP	44.8841	47.0477	46.2365	46.0558	42.6996	44.5423	45.6165	45.207	46.3782	46.9934	46.1382	43.3606	47.6859	44.5032	49.0772	45.975	46.3684	45.2975	46.896	46.427	45.0853	44.6887	46.3489	44.7766	44.7473	46.4705	48.5393	47.8919	45.1229	49.688	48.595	47.8855	45.5872	45.5481	49.1506	46.2266	52.9595	47.767	46.2219	44.8183	47.026	49.3469	44.8352	50.744	44.7083	50.7825	50.7967
		TD-IMOCRP	45.8216	45.2901	44.3078	45.7141	44.7577	46.2122	47.9016	43.8557	46.2708	45.2844	44.6965	44.3274	44.1933	44.96	43.8299	45.5092	44.1419	46.2005	48.7468	44.0496	45.8753	44.508	45.5872	44.6289	45.3821	44.6106	48.7122	43.468	45.9848	51.1583	49.552	44.0994	48.0677	48.6914	44.3372	50.4285	44.4251	47.3474	49.1131	49.1552	45.304	43.7122	50.4881	49.3138	59.6013	45.2747	49.6079
Network energy consumption per round/J	at the center	ESAC	0.0022	0.00185	0.00173	0.00332	0.00105	0.00134	0.00158	0.00168	0.00305	0.00191	0.00151	0.00166	0.00244	0.00179	0.0023	0.00142	0.00247	0.002	0.00238	0.00072153	0.00364	0.00267	0.00395	0.002	0.00296	0.00315	0.00216	0.00324	0.00122	0.00284	0.00205	0.00251	0.00117	0.00257	0.00367	0.0015	0.00163	0.00123	0.00386	0.00184	0.00321	0.00243	0.00165	0.00317	0.00329	0.00129	0.00273
		mESAC	0.00323	0.00259	0.0026	0.00505	0.00152	0.00185	0.00217	0.00244	0.00398	0.00182	0.00228	0.00246	0.00372	0.00229	0.00339	0.00213	0.00356	0.00278	0.00249	0.00105	0.00541	0.00388	0.00577	0.0022	0.00445	0.00455	0.00328	0.00482	0.00197	0.00409	0.003	0.00397	0.00106	0.00384	0.00518	0.00226	0.00245	0.00189	0.00541	0.003	0.00425	0.00325	0.00254	0.0046	0.00497	0.00185	0.00405
		ERP	0.00363	0.00291	0.00292	0.00584	0.00166	0.00204	0.00268	0.00273	0.00499	0.00313	0.0025	0.00271	0.00424	0.00282	0.00398	0.00236	0.00408	0.00314	0.00302	0.00114	0.00636	0.0044	0.00679	0.00369	0.00512	0.0053	0.0037	0.0055	0.00208	0.00483	0.00339	0.00454	0.00184	0.00442	0.0061	0.00251	0.00272	0.00209	0.0064	0.0027	0.00525	0.00401	0.00273	0.00533	0.00583	0.00204	0.00467
		TD-IMOCRP	0.00149	0.0014	0.00133	0.00234	0.000887136	0.00108	0.00116	0.00123	0.00187	0.00142	0.00114	0.00123	0.002	0.00204	0.00165	0.00111	0.00191	0.00143	0.00206	0.000688016	0.00208	0.00191	0.00217	0.00152	0.00188	0.00194	0.00144	0.00222	0.000966283	0.00177	0.0016	0.00152	0.000963864	0.00203	0.00209	0.00119	0.00123	0.00115	0.00273	0.00145	0.00225	0.00193	0.0014	0.0019	0.002	0.00103	0.00195
	at the corner	ESAC	0.00905	0.02474	0.02088	0.02214	0.01395	0.00413	0.02383	0.00764	0.00612	0.00314	0.02653	0.01791	0.02183	0.02199	0.02853	0.00294	0.02416	0.0285	0.00543	0.01877	0.00346	0.00136	0.02488	0.01572	0.00192	0.0261	0.02756	0.02494	0.02851	0.0242	0.01573	0.02851	0.00542	0.01125	0.00219	0.00303	0.0153	0.0172	0.00298	0.01084	0.02848	0.02387	0.01435	0.00235	0.02023	0.02022	0.0257
		mESAC	0.01136	0.02606	0.02314	0.02383	0.01655	0.0057	0.02532	0.01008	0.00791	0.00436	0.02627	0.02026	0.02382	0.02399	0.02815	0.00434	0.02574	0.02706	0.00743	0.02113	0.00505	0.00222	0.02607	0.01859	0.00301	0.02679	0.02729	0.02641	0.0278	0.02594	0.01861	0.0278	0.00742	0.01372	0.00339	0.00451	0.01816	0.01999	0.00415	0.01328	0.02704	0.02561	0.01717	0.00361	0.02278	0.02249	0.02634
		ERP	0.01337	0.03177	0.0276	0.02902	0.01961	0.00672	0.03082	0.01205	0.01234	0.00504	0.03292	0.02415	0.02869	0.02891	0.03438	0.00501	0.03114	0.03435	0.00879	0.02513	0.00588	0.00248	0.03189	0.02151	0.0034	0.03255	0.03313	0.03194	0.03436	0.03121	0.02152	0.03437	0.00878	0.01628	0.00387	0.00524	0.02119	0.02331	0.00477	0.01578	0.03434	0.03088	0.02016	0.00413	0.02689	0.02688	0.03237
		TD-IMOCRP	0.00298	0.00182	0.00188	0.00131	0.0024	0.00387	0.0026	0.0022	0.00213	0.00246	0.0014	0.003	0.00288	0.00218	0.000519818	0.00296	0.00147	0.00161	0.00217	0.00256	0.00279	0.00155	0.00188	0.00215	0.00207	0.00171	0.00355	0.00194	0.00176	0.0019	0.00104	0.00172	0.00231	0.00154	0.00207	0.00251	0.00296	0.00234	0.00514	0.00263	0.000688369	0.00315	0.00213	0.0022	0.00102	0.00115	0.000647087
Total energy consumption/J	at the center	ESAC	0.4159
		mESAC	0.5928
		ERP	0.6958
		TD-IMOCRP	0.2838
	at the corner	ESAC	2.1111
		mESAC	2.2901
		ERP	2.7368
		TD-IMOCRP	0.2783
Number of nodes covered per round	at the center	ESAC	20	17	17	28	11	13	16	16	25	18	15	16	22	18	21	14	22	18	22	8	30	23	31	20	25	26	20	27	13	25	19	23	12	23	29	15	16	13	30	19	26	23	16	26	28	13	24
		mESAC	20	17	17	28	11	13	16	16	25	18	15	16	22	18	21	14	22	18	22	8	30	23	31	20	25	26	20	27	13	25	19	23	12	23	29	15	16	13	30	19	26	23	16	26	28	13	24
		ERP	20	17	17	28	11	13	16	16	25	18	15	16	22	18	21	14	22	18	22	8	30	23	31	20	25	26	20	27	13	25	19	23	12	23	29	15	16	13	30	19	26	23	16	26	28	13	24
		TD-IMOCRP	20	17	17	28	11	13	16	16	25	18	15	16	22	18	21	14	22	18	22	8	30	23	31	20	25	26	20	27	13	25	19	23	12	23	29	15	16	13	30	19	26	23	16	26	28	13	24
	at the corner	ESAC	48	90	79	83	60	31	88	44	36	25	95	71	82	83	100	25	88	100	36	73	28	15	91	65	19	94	98	91	100	88	65	100	36	53	21	26	64	69	24	52	100	88	61	22	77	77	93
		mESAC	48	90	79	83	60	31	88	44	36	25	95	71	82	83	100	25	88	100	36	73	28	15	91	65	19	94	98	91	100	88	65	100	36	53	21	26	64	69	24	52	100	88	61	22	77	77	93
		ERP	48	90	79	83	60	31	88	44	46	25	95	71	82	83	100	25	88	100	36	73	28	15	91	65	19	94	98	91	100	88	65	100	36	53	21	26	64	69	24	52	100	88	61	22	77	77	93
		TD-IMOCRP	31	17	19	12	24	31	25	21	23	25	17	24	23	19	9	25	13	18	21	23	28	15	28	18	19	22	29	27	16	16	10	15	24	27	21	26	23	22	24	26	11	23	23	22	10	17	12
Average number of nodes covered	at the center	ESAC	21.6391
		mESAC	21.6391
		ERP	21.6391
		TD-IMOCRP	21.5361
	at the corner	ESAC	68.2705
		mESAC	68.2705
		ERP	68.3802
		TD-IMOCRP	21.4508
Average energy consumption of nodes per round/J	at the center	ESAC	0.000110047	0.000109089	0.000101774	0.000118562	9.5202e-05	0.000102755	9.87987e-05	0.00010507	0.000121816	0.000105881	0.000100821	0.000103656	0.000110858	9.9606e-05	0.000109421	0.000101455	0.000112461	0.000110875	0.000107967	9.01913e-05	0.000121365	0.000116188	0.000127528	9.99285e-05	0.00011831	0.000121189	0.00010781	0.000119948	9.36122e-05	0.000113543	0.000107705	0.000108985	9.78068e-05	0.00011189	0.000126713	9.98541e-05	0.000102127	9.42392e-05	0.000128607	9.6901e-05	0.000123456	0.000105648	0.00010305	0.000121735	0.000117377	9.9339e-05	0.000113615
		mESAC	0.000161553	0.000152304	0.000152998	0.000180218	0.000138049	0.000142243	0.000135406	0.000152655	0.000159215	0.000100985	0.000152235	0.000154039	0.000168971	0.000127191	0.000161204	0.000152473	0.000161669	0.000154425	0.000113144	0.000131125	0.000180278	0.00016887	0.000186133	0.000109813	0.000178139	0.000174813	0.000163911	0.000178634	0.000151345	0.00016379	0.000157864	0.00017249	8.84019e-05	0.00016696	0.000178639	0.000150809	0.000153108	0.000145667	0.000180482	0.000157646	0.000163418	0.000141267	0.000158666	0.00017683	0.000177612	0.000141982	0.000168694
		ERP	0.000181355	0.0001711	0.000171793	0.000208416	0.000150743	0.000156982	0.000167647	0.000170438	0.000199586	0.000173981	0.000166734	0.000169387	0.000192809	0.000156842	0.000189382	0.000168228	0.000185507	0.00017423	0.000137289	0.000142105	0.000212153	0.000191192	0.000219012	0.000184538	0.000204994	0.000203749	0.000185235	0.000203784	0.000159708	0.0001934	0.000178678	0.000197333	0.000153747	0.000192389	0.000210361	0.000167173	0.000170286	0.000160406	0.000213214	0.000141868	0.000202108	0.000174179	0.000170739	0.000204818	0.000208173	0.000156721	0.000194543
		TD-IMOCRP	7.4629e-05	8.23026e-05	7.82606e-05	8.34799e-05	8.06487e-05	8.31686e-05	7.22871e-05	7.70186e-05	7.48546e-05	7.89776e-05	7.61059e-05	7.7088e-05	9.1029e-05	0.000113321	7.8496e-05	7.90335e-05	8.68901e-05	7.93756e-05	9.37464e-05	8.6002e-05	6.91916e-05	8.30745e-05	7.00428e-05	7.58457e-05	7.52842e-05	7.4619e-05	7.19441e-05	8.21091e-05	7.43295e-05	7.09792e-05	8.42246e-05	6.61822e-05	8.0322e-05	8.83689e-05	7.19302e-05	7.90932e-05	7.66228e-05	8.88124e-05	9.10576e-05	7.60806e-05	8.66228e-05	8.41299e-05	8.73147e-05	7.30928e-05	7.13717e-05	7.94718e-05	8.12631e-05
	at the corner	ESAC	0.000188527	0.000274901	0.000264343	0.000266758	0.000232564	0.0001332	0.00027084	0.000173539	0.00016994	0.000125474	0.000279225	0.000252293	0.000266192	0.000264965	0.000285257	0.000117743	0.000274572	0.000284984	0.000150754	0.000257106	0.000123693	9.05191e-05	0.000273432	0.000241809	0.000100997	0.000277653	0.000281269	0.000274052	0.000285062	0.000274948	0.000242047	0.000285123	0.000150463	0.00021226	0.000104367	0.000116698	0.000239071	0.00024928	0.00012406	0.000208502	0.000284845	0.0002712	0.000235282	0.000107043	0.000262767	0.00026261	0.000276373
		mESAC	0.000236705	0.000289502	0.000292962	0.000287157	0.000275778	0.000183794	0.000287745	0.000229123	0.000219662	0.000174555	0.000276496	0.000285341	0.00029044	0.000288991	0.000281538	0.000173736	0.000292469	0.000270565	0.000206339	0.000289464	0.000180234	0.00014825	0.000286453	0.000286036	0.000158341	0.00028504	0.000278458	0.000290169	0.000277964	0.00029479	0.000286274	0.000278025	0.000206048	0.000258918	0.000161644	0.000173507	0.000283805	0.000289645	0.000172785	0.000255407	0.000270426	0.000291043	0.000281487	0.000163988	0.000295878	0.000292064	0.000283197
		ERP	0.00027845	0.000352964	0.000349426	0.00034965	0.000326754	0.000216673	0.000350273	0.00027385	0.000268226	0.000201409	0.000346506	0.000340115	0.000349873	0.000348269	0.000343786	0.00020059	0.000353874	0.000343514	0.000244231	0.000344293	0.000210102	0.000165021	0.000350389	0.0003309	0.000179156	0.000346251	0.000338077	0.000351009	0.000343591	0.000354638	0.000331139	0.000343653	0.000243941	0.000307088	0.000184475	0.000201366	0.000331131	0.000337798	0.000198634	0.000303396	0.000343375	0.000350891	0.000330501	0.000187825	0.000349259	0.000349102	0.000348023
		TD-IMOCRP	9.61924e-05	0.000106854	9.90016e-05	0.000108797	0.000100177	0.000124816	0.000103864	0.000104781	9.26327e-05	9.85207e-05	8.23228e-05	0.000125063	0.000125001	0.000114633	5.77576e-05	0.000118598	0.000113431	8.95807e-05	0.000103422	0.000111438	9.95474e-05	0.000103376	6.70011e-05	0.00011964	0.000108705	7.75401e-05	0.00012242	7.1805e-05	0.000110277	0.000119019	0.000104048	0.000114491	9.6121e-05	5.6909e-05	9.86865e-05	9.66688e-05	0.000128841	0.000106194	0.000214025	0.000101078	6.2579e-05	0.000136748	9.27797e-05	9.98041e-05	0.000101995	6.74305e-05	5.39239e-05
[truncated: 5,000 more columns]
